# Supplementary material for: Physical fitness and physical activity association with cognitive function and quality of life: baseline cross-sectional analysis of the PREDIMED-Plus trial
Source: Sci Rep. 2020 Feb 26;10:3472. doi: 10.1038/s41598-020-59458-6 (PMC7044289; doi:10.1038/s41598-020-59458-6)
Supplement: Supplementary file 2 — Supplementary Table 1. [file 41598_2020_59458_MOESM2_ESM.xlsx]

## Sheet: Hoja1
Supplementary table 1. Association between energy expenditure with PA (MET/min/week) and Chair Stand tests and scores in neurocognitive tests.
		n		PA (MET/min/week) β (95% CI)	p value	PF (Chair Stand scores) β (95% CI)	p value
MMSE test	Temporal orientation	6669	Model 1	-1.3e-06 (-5.6e-06-3.1e-06)	NS	0.0029 (8e-04-0.0051)	0.044
			Model 2	-8.9e-07 (-5.4e-06-3.6e-06)	NS	0.002 (-2e-04-0.0041)	NS
	Place orientation	6669	Model 1	-4.1e-07 (-2.8e-06-2e-06)	NS	7e-04 (-5e-04-0.0018)	NS
			Model 2	-1.8e-07 (-2.7e-06-2.3e-06)	NS	4e-04 (-0.00081-0.0016)	NS
	Immediate recall	6670	Model 1	-2.5e-09 (-1.9e-06-1.9e-06)	NS	-0.00018 (-0.0011-0.00074)	NS
			Model 2	-1.1e-07 (-2.1e-06-1.9e-06)	NS	-0.00025 (-0.0012-0.00069)	NS
	Calculation	6670	Model 1	-9.5e-06 (-2e-05-1.4e-06)	NS	0.0114 (0.0061-0.0167)	<0.001
			Model 2	-1.1e-05 (-2.2e-05-1.5e-07)	NS	0.0077 (0.0023-0.013)	0.068
	Delay recall	6670	Model 1	-8.9e-06 (-1.8e-05-1.7e-07)	NS	0.0014 (-0.003-0.0058)	NS
			Model 2	-8.4e-06 (-1.8e-05-7.9e-07)	NS	-0.0019 (-0.0063-0.0026)	NS
	Language	6650	Model 1	-5.1e-06 (-1.2e-05-1.3e-06)	NS	0.0052 (0.0021-0.0083)	0.0108544
			Model 2	-5.1e-06 (-1.2e-05-1.4e-06)	NS	0.0024 (-7e-04-0.0055)	NS
	Total MMSE score	6650	Model 1	-2.3e-05 (-4.3e-05--3.9e-06)	NS	0.0213 (0.0119-0.0308)	<0.001
			Model 2	-2.3e-05 (-4.3e-05--3.9e-06)	NS	0.0104 (0.0011-0.0198)	NS
CDT score		6652	Model 1	-1.3e-05 (-2.6e-05--2.8e-07)	NS	0.0109 (0.0046-0.0172)	0.00720021
			Model 2	-1.1e-05 (-2.4e-05-1.9e-06)	NS	0.0066 (3e-04-0.0129)	NS
TMT test	Total time A	6703	Model 1	-6.2e-05 (-0.00034-0.00022)	NS	-0.38 (-0.51--0.24)	<0.001
			Model 2	-2.5e-05 (-0.00031-0.00026)	NS	-0.23 (-0.36--0.094)	0.0121761
	Total time B	6784	Model 1	5e-04 (-3e-04-0.0013)	NS	-0.81 (-1.2--0.42)	<0.001
			Model 2	0.00047 (-0.00032-0.0013)	NS	-0.25 (-0.63-0.12)	NS
COWAT test	Phonemic fluency	6723	Model 1	-3e-05 (-7.6e-05-1.6e-05)	NS	0.0743 (0.0524-0.0961)	<0.001
			Model 2	-1.1e-05 (-5.5e-05-3.3e-05)	NS	0.0434 (0.0228-0.064)	0.000635559
	Semantic fluency	6723	Model 1	-2.8e-05 (-7.6e-05-2e-05)	NS	0.0689 (0.0458-0.0921)	<0.001
			Model 2	-1.6e-05 (-6.3e-05-3.2e-05)	NS	0.0428 (0.0203-0.0653)	0.00301484
DS test	Direct numeric series score	5345	Model 1	-3.1e-05 (-5.9e-05--2.6e-06)	NS	0.0187 (0.0055-0.0318)	0.0434955
			Model 2	-2.7e-05 (-5.5e-05-1.1e-06)	NS	0.007 (-0.0058-0.0198)	NS
	Direct span	2213	Model 1	-6.3e-06 (-2.8e-05-1.6e-05)	NS	0.017 (0.0048-0.0292)	0.0444095
			Model 2	-1.7e-06 (-2.4e-05-2e-05)	NS	0.0081 (-0.0038-0.02)	NS
	Inverse numeric series score	5347	Model 1	-3.6e-05 (-6.1e-05--1e-05)	NS	0.0161 (0.0042-0.0279)	0.0444095
			Model 2	-2.7e-05 (-5.2e-05--2.3e-06)	NS	0.0053 (-0.006-0.0167)	NS
	Inverse Span	2200	Model 1	-2.7e-05 (-4.8e-05--7.4e-06)	NS	0.017 (0.0059-0.0281)	0.0242714
			Model 2	-1.6e-05 (-3.5e-05-3.9e-06)	NS	0.008 (-0.0026-0.0186)	NS
COWAT = Controlled Oral Word Association Test; DS = Digit Span test; MMSE = Mini-mental State Examination test; TMT = Trail Making Test
β ± (95% confidence interval)
Model 1: ANCOVA adjusted for age, sex and recruitment center
Model 2: ANCOVA adjusted for age, sex, recruitment center, smoking status, adherence to er-MD, BMI, civil status, educational level, sleep hours, working status, TV hours and prevalence of type 2 diabetes, depression, hypertension and cancer.
Significant p values in bold
