# Supplementary material for: Physical fitness and physical activity association with cognitive function and quality of life: baseline cross-sectional analysis of the PREDIMED-Plus trial
Source: Sci Rep. 2020 Feb 26;10:3472. doi: 10.1038/s41598-020-59458-6 (PMC7044289; doi:10.1038/s41598-020-59458-6)
Supplement: Supplementary file 3 — Supplementary Table 2. [file 41598_2020_59458_MOESM3_ESM.xlsx]

## Sheet: Hoja1
Supplementary table 2. Association between energy expenditure with PA (MET/min/week) and Chair Stand tests and scores in SF36-HRQL test.
	n		PA (MET/min/week) β (95% CI)	p value	PF (Chair Stand test score) β (95% CI)	p value
General health	6490	Model 1	0.001 (8e-04-0.0012)	< 0.001	0.6398 (0.5489-0.7308)	< 0.001
		Model 2	8e-04 (6e-04-0.001)	< 0.001	0.4984 (0.4088-0.588)	< 0.001
Physical function	6363	Model 1	0.0013 (0.0011-0.0015)	< 0.001	1.0823 (0.9911-1.1736)	< 0.001
		Model 2	0.0011 (9e-04-0.0013)	< 0.001	0.8982 (0.8092-0.9872)	< 0.001
Physical role	6636	Model 1	0.001 (6e-04-0.0013)	< 0.001	1.2294 (1.0538-1.4051)	< 0.001
		Model 2	9e-04 (5e-04-0.0012)	< 0.001	1.0531 (0.8774-1.2287)	< 0.001
Emotional role	6678	Model 1	9e-04 (6e-04-0.0012)	< 0.001	0.4356 (0.2825-0.5887)	< 0.001
		Model 2	7e-04 (4e-04-0.001)	< 0.001	0.2997 (0.1478-0.4515)	< 0.001
Vitality	6435	Model 1	0.0015 (0.0013-0.0018)	< 0.001	0.7863 (0.6811-0.8915)	< 0.001
		Model 2	0.0013 (0.0011-0.0015)	< 0.001	0.6445 (0.5408-0.7482)	< 0.001
Mental health	6269	Model 1	9e-04 (7e-04-0.0011)	< 0.001	0.42 (0.323-0.5171)	< 0.001
		Model 2	8e-04 (6e-04-0.001)	< 0.001	0.3048 (0.2106-0.3991)	< 0.001
Social function	6591	Model 1	0.001 (8e-04-0.0012)	< 0.001	0.6327 (0.5278-0.7375)	< 0.001
		Model 2	8e-04 (6e-04-0.001)	< 0.001	0.5127 (0.4092-0.6161)	< 0.001
Body pain	6719	Model 1	7e-04 (5e-04-0.001)	< 0.001	1.0487 (0.9213-1.1762)	< 0.001
		Model 2	6e-04 (3e-04-8e-04)	< 0.001	0.873 (0.7468-0.9992)	< 0.001
Aggregated Physical Dimensions	5446	Model 1	0.00035 (0.00026-0.00045)	< 0.001	0.444 (0.3985-0.4896)	< 0.001
		Model 2	0.00029 (0.00019-0.00038)	< 0.001	0.3722 (0.3269-0.4175)	< 0.001
Aggregated Mental Dimensions	5446	Model 1	0.00042 (3e-04-0.00054)	< 0.001	0.1065 (0.05-0.1629)	< 0.001
		Model 2	0.00033 (0.00021-0.00044)	< 0.001	0.0588 (0.0033-0.1142)	0.0379013
β ± (95% confidence interval)
Model 1: ANCOVA adjusted for age, sex and recruitment center
Model 2: ANCOVA adjusted for age, sex, recruitment center, smoking status, adherence to er-MD, BMI, civil status, educational level, sleep hours, working status, TV hours and prevalence of type 2 diabetes, depression, hypertension and cancer.
Significant p values in bold
